# Supplementary material for: Self-organizing maps as an approach to exploring spatiotemporal diffusion patterns
Source: Int J Health Geogr. 2013 Dec 23;12:60. doi: 10.1186/1476-072X-12-60 (PMC3882328; doi:10.1186/1476-072X-12-60)
Supplement: Additional file 1 — The R script used to perform the analysis discussed in this paper. This file shows in detailed steps how the analyses were performed, including comments with explanatory details. [file 1476-072X-12-60-S1.r]

##################################################################################################
# version 1.0
# Ellen-Wien Augustijn and Raul Zurita-Milla, University of Twente, The Netherlands
#
# This file contains the R code used to generate the SOMs and to create the figures for the article:
# "Self-Organizing Maps as an approach to exploring spatiotemporal diffusion patterns"
# submitted to the International Journal of Health Geographics
# 
# The code is built around the 'Kohonen' package (version 2.0.11), which can be obtained from the CRAN archive.
# Required inputs for this script are a set of CSV files with the frequency of Measles disease occurrences 
# in Iceland per health center and per month.
# More precisely, the article uses data for the epidemic waves 8-15 as they were published by Cliff et al. (1981): 
# "The changing shape of island epidemics: historical trends in Icelandic infectious disease waves, 1902-1988"
#
# It is recommended to run each part of the script separately. 
# The script to generate the enhanced U-matrix can be downloaded from the website of Lutz Hamel
####################################################################################################


# load libraries
require(kohonen)
require(lattice)
lattice.options(default.theme = standard.theme(color = FALSE))

####################################################################
# The following code can be used to generate figure 1.
# This figure combines two plots:heat map of the input data plotting
# health districts vertically and time horizontally and the frequency.
# In order to generate this plot two files will be loaded: input.csv (for the heat map)
# and totals.csv containing the number of disease occurrences per time period.
# In the heat-map, the health centers will be plotted in the order of the file.
# Data organisation of the input layer (input.csv) is SxT with the attributes (columns) representing time steps (months)
# and the records or tuples representing health centers (spatial units).
####################################################################

#load data as matrix and transpose
wave <- t(as.matrix(read.csv("input.csv", header=FALSE, sep = ";", dec= ",")))
x <- (1:177)
y <- read.csv("totals.csv", header=FALSE, sep = ";", dec= ",")

#define windows
## divide the device into two rows and one columns
## allocate figure 1 all of row 1
## allocate figure 2 the intersection of column 2 and row 2
layout(matrix(c(1,1,2,2), 2, 2, byrow = TRUE), height=rep(6,1))
plot.new()
par(mar=c(0.1,0.1,0.1,0.1))
col.l <- colorRampPalette(c('white', 'blue', 'green', 'yellow', 'orange', 'red'))(30)
print(levelplot(wave, col.regions=col.l, scales=list(draw=FALSE)),xlab="", ylab="")
print(plot(x,y, type="1"),newpage=FALSE)
lines(x,y)
axis(1,  labels = TRUE, tick = TRUE)
axis(2)
box()

####################################################################
# This part of the script is used to generate figure 5.
# First a SOM is trained on the input dataset (ijsland_infected_concatinated_all_waves.csv)
# The complete dataset is mapped back.
# To allow for the evaluation of a single wave, a second input file is used.
# This dataset is called "ijsland_infected_concatinated_NA.csv" and only contains 'No Data' values.
# Each wave is mapped back individually by binding columns from the two input layers together.
# Output was visualised using ArcGIS.
# Data organisation of the input layer is SxT with the attributes (columns) representing time steps (months)
# and the records or tuples representing health centers (spatial units).
#####################################################################

# Training and plotting of the SOM
# After training an additional hierarchical clustering is applied
wavematall <- as.matrix(read.csv("ijsland_infected_concatinated_all_waves.csv", header=FALSE, sep = ";", dec= ","))
data.matrix(wavematall) ### not assigned to a new object
wavematall.sc <- scale(wavematall)
set.seed(7)
wavematall.som <- som(data=wavematall.sc, grid=somgrid(3,4,"hexagonal"),rlen=1000, keep.data=TRUE)
plot(wavematall.som)

# hierarchical clustering
wavematall.hc <- cutree(hclust(dist(wavematall.som$codes)), 5)
add.cluster.boundaries(wavematall.som, wavematall.hc)

# Mapping back the complete dataset
map(wavematall.som,wavematall.sc)

# plot(spacematall.som, type="mapping", pch =1, main="all")
waveematall.hc <- cutree(hclust(dist(wavematall.som$codes)), 7)
add.cluster.boundaries(wavematall.som, wavematall.hc)

# Mapping back wave by wave, each wave has a different duration (number of months
# columns are explicitly specified.
wavematall2 <- as.matrix(read.csv("ijsland_infected_concatinated_NA.csv", header=FALSE, sep = ";", dec= ","))
data.matrix(wavematall2)  ### not assigned to a new object

wave8 <- cbind(wavematall.sc[,c(1:22)],wavematall2[,c(23:175)])
map(wavematall.som,wave8)
wave9 <- cbind(wavematall2[,c(1:22)],wavematall.sc[,c(23:50)],wavematall2[,c(51:175)])
map(wavematall.som,wave9)
wave10 <- cbind(wavematall2[,c(1:50)],wavematall.sc[,c(51:61)],wavematall2[,c(62:175)])
map(wavematall.som,wave10)
wave11 <- cbind(wavematall2[,c(1:61)],wavematall.sc[,c(62:83)],wavematall2[,c(84:175)])
map(wavematall.som,wave11)
wave12 <- cbind(wavematall2[,c(1:83)],wavematall.sc[,c(84:105)],wavematall2[,c(106:175)])
map(wavematall.som,wave12)
wave13 <- cbind(wavematall2[,c(1:106)],wavematall.sc[,c(107:133)],wavematall2[,c(134:175)])
map(wavematall.som,wave13)
wave14 <- cbind(wavematall2[,c(1:134)],wavematall.sc[,c(135:156)],wavematall2[,c(157:175)])
map(wavematall.som,wave14)
wave15 <- cbind(wavematall2[,c(1:157)],wavematall.sc[,c(158:175)])
map(wavematall.som,wave15)


#############################################################################
# This part of the script is used to perform the temporal SOM using an TxS data organisation
# After training the SOM it will plot the Sammon Projection and create the component planes.
# Input file (time_input) is a transposed files that contains 49 columns, one for each health center
# and 175 rows, one for each month.
# Component planes are shown in Figure 6 of the paper
# Sammon projection as in Figure 13
#############################################################################

#load data and train the SOM
timemat.sc <- scale(as.matrix(read.csv("time_input.csv", header=FALSE, sep = ";", dec= ",")))
set.seed(7)
timemat.som <- som(data=timemat.sc, grid=somgrid(7,7,"hexagonal"),rlen=1000, keep.data=TRUE)

#plot the SOM and the U-matrix
plot(timemat.som)
plot(timemat.som, type="dist.neighbours")

#apply hierarchical clustering
timemat.hc <- cutree(hclust(dist(timemat.som$codes)), 10)
add.cluster.boundaries(timemat.som, timemat.hc)

#plot sammon
timemat.codes <- timemat.som$codes
dis <- dist(timemat.codes)
timemat.sam <- sammon(dis)
plot(timemat.sam$points, type="n")
text(timemat.sam$points,labels=as.character(1:49))

# Mapping
mapping <- map(timemat.som, timemat.sc)
codevector <- as.matrix(timemat.som$codes)
data.matrix(codevector)

#component planes
coolBlueHotRed <- function(n, alpha = 1) {
  rainbow(n, end=4/6, alpha=alpha)[n:1]
}
par(mfrow = c(5, 2))
plot(spacematall.som, type = "property", property = spacematall.som$codes[,38],
     main = "district 1", palette.name = coolBlueHotRed)
plot(spacematall.som, type = "property", property = spacematall.som$codes[,40],
     main = "district 8", palette.name = coolBlueHotRed)
plot(spacematall.som, type = "property", property = spacematall.som$codes[,28],
     main = "district 10", palette.name = coolBlueHotRed)
plot(spacematall.som, type = "property", property = spacematall.som$codes[,43],
     main = "district 60", palette.name = coolBlueHotRed)
plot(spacematall.som, type = "property", property = spacematall.som$codes[,1],
     main = "district 11", palette.name = coolBlueHotRed)
plot(spacematall.som, type = "property", property = spacematall.som$codes[,22],
     main = "district 3", palette.name = coolBlueHotRed)
plot(spacematall.som, type = "property", property = spacematall.som$codes[,3],
     main = "district 5", palette.name = coolBlueHotRed)
plot(spacematall.som, type = "property", property = spacematall.som$codes[,2],
     main = "district 41" , palette.name = coolBlueHotRed)
plot(spacematall.som, type = "property", property = spacematall.som$codes[,27],
     main = "district 24", palette.name = coolBlueHotRed)
plot(spacematall.som, type = "property", property = spacematall.som$codes[,12],
     main = "district 39", palette.name = coolBlueHotRed)
plot(spacematall.som, type = "property", property = spacematall.som$codes[,4],
     main = "district 48", palette.name = coolBlueHotRed)
plot(spacematall.som, type = "property", property = spacematall.som$codes[,5],
     main = "district 20", palette.name = coolBlueHotRed)
plot(spacematall.som, type = "property", property = spacematall.som$codes[,6],
     main = "district 33", palette.name = coolBlueHotRed)
plot(spacematall.som, type = "property", property = spacematall.som$codes[,7],
     main = "district 25", palette.name = coolBlueHotRed)
plot(spacematall.som, type = "property", property = spacematall.som$codes[,8],
     main = "district 13", palette.name = coolBlueHotRed)
plot(spacematall.som, type = "property", property = spacematall.som$codes[,9],
     main = "district 42", palette.name = coolBlueHotRed)
plot(spacematall.som, type = "property", property = spacematall.som$codes[,10],
     main = "district 55", palette.name = coolBlueHotRed)
plot(spacematall.som, type = "property", property = spacematall.som$codes[,11],
     main = "district 16" , palette.name = coolBlueHotRed)
plot(spacematall.som, type = "property", property = spacematall.som$codes[,13],
     main = "district 30", palette.name = coolBlueHotRed)
plot(spacematall.som, type = "property", property = spacematall.som$codes[,14],
     main = "district 56", palette.name = coolBlueHotRed)
plot(spacematall.som, type = "property", property = spacematall.som$codes[,15],
     main = "district 49", palette.name = coolBlueHotRed)
plot(spacematall.som, type = "property", property = spacematall.som$codes[,16],
     main = "district 54", palette.name = coolBlueHotRed)
plot(spacematall.som, type = "property", property = spacematall.som$codes[,17],
     main = "district 7", palette.name = coolBlueHotRed)
plot(spacematall.som, type = "property", property = spacematall.som$codes[,18],
     main = "district 18", palette.name = coolBlueHotRed)
plot(spacematall.som, type = "property", property = spacematall.som$codes[,19],
     main = "district 22", palette.name = coolBlueHotRed)
plot(spacematall.som, type = "property", property = spacematall.som$codes[,20],
     main = "district 38", palette.name = coolBlueHotRed)
plot(spacematall.som, type = "property", property = spacematall.som$codes[,21],
     main = "district 57", palette.name = coolBlueHotRed)
plot(spacematall.som, type = "property", property = spacematall.som$codes[,23],
     main = "district 36" , palette.name = coolBlueHotRed)
plot(spacematall.som, type = "property", property = spacematall.som$codes[,24],
     main = "district 31", palette.name = coolBlueHotRed)
plot(spacematall.som, type = "property", property = spacematall.som$codes[,25],
     main = "district 43", palette.name = coolBlueHotRed)

plot(spacematall.som, type = "property", property = spacematall.som$codes[,26],
     main = "district 32", palette.name = coolBlueHotRed)
plot(spacematall.som, type = "property", property = spacematall.som$codes[,29],
     main = "district 24", palette.name = coolBlueHotRed)
plot(spacematall.som, type = "property", property = spacematall.som$codes[,30],
     main = "district 12", palette.name = coolBlueHotRed)
plot(spacematall.som, type = "property", property = spacematall.som$codes[,31],
     main = "district 44", palette.name = coolBlueHotRed)
plot(spacematall.som, type = "property", property = spacematall.som$codes[,32],
     main = "district 6", palette.name = coolBlueHotRed)
plot(spacematall.som, type = "property", property = spacematall.som$codes[,33],
     main = "district 53", palette.name = coolBlueHotRed)
plot(spacematall.som, type = "property", property = spacematall.som$codes[,34],
     main = "district 40", palette.name = coolBlueHotRed)
plot(spacematall.som, type = "property", property = spacematall.som$codes[,35],
     main = "district 15" , palette.name = coolBlueHotRed)
plot(spacematall.som, type = "property", property = spacematall.som$codes[,36],
     main = "district 19", palette.name = coolBlueHotRed)
plot(spacematall.som, type = "property", property = spacematall.som$codes[,37],
     main = "district 17", palette.name = coolBlueHotRed)
plot(spacematall.som, type = "property", property = spacematall.som$codes[,39],
     main = "district 35", palette.name = coolBlueHotRed)
plot(spacematall.som, type = "property", property = spacematall.som$codes[,41],
     main = "district 52", palette.name = coolBlueHotRed)
plot(spacematall.som, type = "property", property = spacematall.som$codes[,42],
     main = "district 37", palette.name = coolBlueHotRed)
plot(spacematall.som, type = "property", property = spacematall.som$codes[,44],
     main = "district 14", palette.name = coolBlueHotRed)
plot(spacematall.som, type = "property", property = spacematall.som$codes[,45],
     main = "district 28", palette.name = coolBlueHotRed)
plot(spacematall.som, type = "property", property = spacematall.som$codes[,46],
     main = "district 63", palette.name = coolBlueHotRed)
plot(spacematall.som, type = "property", property = spacematall.som$codes[,47],
     main = "district 59", palette.name = coolBlueHotRed)
plot(spacematall.som, type = "property", property = spacematall.som$codes[,48],
     main = "district 47" , palette.name = coolBlueHotRed)
plot(spacematall.som, type = "property", property = spacematall.som$codes[,49],
     main = "district 21", palette.name = coolBlueHotRed)
plot(spacematall.som, type = "property", property = spacematall.som$codes[,50],
     main = "district 46", palette.name = coolBlueHotRed)


###################################################################################
# This part of the code explains how to deal with the data organisation S x W.
# Each wave has a number of tuples (records in the input file).
# This number of records corresponds to the number of health centers (fixed to 50 in this example).
# The number of attributes is 27 this corresponds to the maximum number of months in an epidemic.
# In case a wave duration was less than 27 months, the remaining values are 0.
# Input file is referred to as (new_input)
# The output corresponds to figure 9 of the article.
####################################################################################

newspacematall.sc <- scale(as.matrix(read.csv("new_input.csv", header=FALSE, sep = ";", dec= ",")))

# Each epidemic wave consists of a number of rows in the input file.
wave8 <- newspacematall.sc[1:50,1:27]
wave9 <- newspacematall.sc[51:100,1:27]
wave11 <- newspacematall.sc[101:150,1:27]
wave12 <- newspacematall.sc[151:200,1:27]
wave13 <- newspacematall.sc[201:250,1:27]
wave14 <- newspacematall.sc[251:300,1:27]
wave15 <- newspacematall.sc[301:350,1:27]

# The SOM is trained with the complete dataset.
set.seed(7)
newspacematall.som <- som(data=newspacematall.sc, grid=somgrid(7,7,"hexagonal"),rlen=1000, keep.data=TRUE)

# After training each wave is mapped back seperately
mapping <- map(newspacematall.som, newspacematall.sc)
mapping1 <- map(newspacematall.som,wave8)
mapping2 <- map(newspacematall.som,wave9)
mapping3 <- map(newspacematall.som,wave11)
mapping4 <- map(newspacematall.som,wave12)
mapping5 <- map(newspacematall.som,wave13)
mapping6 <- map(newspacematall.som,wave14)
mapping7 <- map(newspacematall.som,wave15)

par(mfrow = c(2, 4))
plot(newspacematall.som, type="mapping", classif=mapping, col="black", pch = 19, main="all", bgcol=gray(0.85))
plot(newspacematall.som, type="mapping", classif=mapping1, col="red", pch = 19, main="wave 8", bgcol=gray(0.85))
plot(newspacematall.som, type="mapping", classif=mapping2, col="blue", pch = 19, main="wave 9", bgcol=gray(0.85))
plot(newspacematall.som, type="mapping", classif=mapping3, col="yellow", pch = 19, main="wave 11", bgcol=gray(0.85))
plot(newspacematall.som, type="mapping", classif=mapping4, col="green", pch = 19, main="wave 12", bgcol=gray(0.85))
plot(newspacematall.som, type="mapping", classif=mapping5, col="purple", pch = 19, main="wave 13", bgcol=gray(0.85))
plot(newspacematall.som, type="mapping", classif=mapping6, col="orange", pch = 19, main="wave 14", bgcol=gray(0.85))
plot(newspacematall.som, type="mapping", classif=mapping7, col="pink", pch = 19, main="wave 15", bgcol=gray(0.85))

# end script
